# Supplementary material for: Exploring Klebsiella pneumoniae in Healthy Poultry Reveals High Genetic Diversity, Good Biofilm-Forming Abilities and Higher Prevalence in Turkeys Than Broilers
Source: Front Microbiol. 2021 Sep 7;12:725414. doi: 10.3389/fmicb.2021.725414 (PMC8453068; doi:10.3389/fmicb.2021.725414)
Supplement: Supplementary file 1 [file Data_Sheet_1.zip]

Archive with 2 entries (2 files):
- Table 1.DOCX
- Table 2.XLSX
