# Supplementary material for: Exploring Klebsiella pneumoniae in Healthy Poultry Reveals High Genetic Diversity, Good Biofilm-Forming Abilities and Higher Prevalence in Turkeys Than Broilers
Source: Front Microbiol. 2021 Sep 7;12:725414. doi: 10.3389/fmicb.2021.725414 (PMC8453068; doi:10.3389/fmicb.2021.725414)
Supplement: Supplementary file 1 [file Data_Sheet_1.zip › Table 2.XLSX]

## Sheet: Ark1
Sample	run_accession	study_accession	experiment_accession	sample_accession	source	mean_OD595	biofilm_producer	species	species_match	contig_count	N50	largest_contig	total_size	ambiguous_bases	QC_warnings	ST	virulence_score	resistance_score	num_resistance_classes	num_resistance_genes	Yersiniabactin	YbST	Colibactin	CbST	Aerobactin	AbST	Salmochelin	SmST	RmpADC	RmST	rmpA2	wzi	K_locus	K_locus_problems	K_locus_confidence	K_locus_identity	K_locus_missing_genes	O_locus	O_type	O_locus_problems	O_locus_confidence	O_locus_identity	O_locus_missing_genes	AGly_acquired	Col_acquired	Fcyn_acquired	Flq_acquired	Gly_acquired	MLS_acquired
2018-01-3929	ERR5530500	ERP127844	ERX5310903	ERS6084897	Broiler	0.607833333333333	TRUE	Klebsiella pneumoniae	strong	74	391096	1294178	5597085	no	-	ST463	0	0	0	0	-	0	-	0	-	0	-	0	-	0	-	wzi356	KL117	none	Very high	100.00%	NA	O2v2	O2	none	Very high	98.52%	NA	-	-	-	-	-	-
2018-01-1320	ERR5530499	ERP127844	ERX5310782	ERS6084734	Turkey	0.755333333333333	TRUE	Klebsiella pneumoniae	strong	62	297230	812034	5283016	no	-	ST45	1	0	0	0	ybt 10; ICEKp4	78	-	0	-	0	-	0	-	0	-	wzi5	KL5	?-*	Good	99.21%	KL5_18_manB	O3b	O3b	?-	Good	99.40%	O3b_02_manB	-	-	-	-	-	-
2018-01-3926	ERR5530498	ERP127844	ERX5310901	ERS6084895	Broiler	0.745	TRUE	Klebsiella pneumoniae	strong	72	391096	1294534	5419601	no	-	ST463	0	0	0	0	-	0	-	0	-	0	-	0	-	0	-	wzi356	KL117	none	Very high	100.00%	NA	O2v2	O2	none	Very high	98.52%	NA	-	-	-	-	-	-
2018-01-874	ERR5530497	ERP127844	ERX5310964	ERS6084960	Turkey	0.690166666666667	TRUE	Klebsiella pneumoniae	strong	100	261292	469459	5383652	no	-	ST4710	3	0	0	0	-	0	-	0	iuc 5	60-1LV	iro 5	35-1LV	-	0	-	wzi21	KL21	*	Very high	98.57%	NA	O1v1	O1	none	Very high	98.11%	NA	-	-	-	-	-	-
2018-01-4682	ERR5530496	ERP127844	ERX5310930	ERS6084926	Turkey	0.537833333333333	TRUE	Klebsiella pneumoniae	strong	108	278453	554788	5357754	no	-	ST39	0	0	1	1	-	0	-	0	-	0	-	0	-	0	-	wzi83	KL23	none	Very high	99.92%	NA	O1v2	O1	none	Very high	98.49%	NA	-	-	-	-	-	-
2018-01-3334	ERR5530495	ERP127844	ERX5310870	ERS6084851	Broiler	0.651333333333333	TRUE	Klebsiella pneumoniae	strong	129	293257	506269	5283287	no	-	ST1877	0	0	0	0	-	0	-	0	-	0	-	0	-	0	-	wzi23	KL14	?-	Good	99.70%	KL14_20_manB	O3b	O3b	?-	Good	98.97%	O3b_02_manB	-	-	-	-	-	-
2018-01-2809	ERR5530494	ERP127844	ERX5310843	ERS6084816	Turkey	0.6765	TRUE	Klebsiella pneumoniae	strong	45	717113	1507446	5224538	no	-	ST13	0	0	0	0	-	0	-	0	-	0	-	0	-	0	-	wzi274	KL30	-+	Good	99.13%	KL30_10_wzy,KL30_15_wcuG	O1v1	O1	none	Very high	99.90%	NA	-	-	-	-	-	-
2018-01-2782	ERR5530493	ERP127844	ERX5310842	ERS6084815	Broiler	0.609	TRUE	Klebsiella pneumoniae	strong	64	328602	1285950	5165904	no	-	ST290	1	0	0	0	ybt 14; ICEKp5	145-2LV	-	0	-	0	-	0	-	0	-	wzi21	KL21	*	Very high	98.57%	NA	O1v1	O1	none	Very high	98.11%	NA	-	-	-	-	-	-
2018-01-2734	ERR5530492	ERP127844	ERX5310840	ERS6084813	Broiler	0.584333333333333	TRUE	Klebsiella pneumoniae	strong	118	321050	535666	5444130	no	-	ST4719	0	0	1	1	-	0	-	0	-	0	-	0	-	0	-	wzi64	KL64	none	Very high	99.91%	NA	O2v1	O2	none	Very high	98.66%	NA	-	-	fosA7*	-	-	-
2018-01-2280	ERR5530491	ERP127844	ERX5310818	ERS6084779	Broiler	0.828	TRUE	Klebsiella pneumoniae	strong	64	260295	580971	5191115	no	-	ST2439	0	0	0	0	-	0	-	0	-	0	-	0	-	0	-	wzi40	KL3	none	Very high	99.96%	NA	O1v1	O1	none	Very high	98.66%	NA	-	-	-	-	-	-
2018-01-1803	ERR5530490	ERP127844	ERX5310803	ERS6084760	Turkey	0.677833333333333	TRUE	Klebsiella pneumoniae	strong	68	350190	956403	5365373	no	-	ST35	0	0	0	0	-	0	-	0	-	0	-	0	-	0	-	wzi37	KL22	none	Very high	99.49%	NA	O1v1	O1	none	Very high	98.11%	NA	-	-	-	-	-	-
2018-01-4196	ERR5530489	ERP127844	ERX5310913	ERS6084909	Turkey	0.614	TRUE	Klebsiella pneumoniae	strong	54	388476	982032	5246865	no	-	ST4707	0	0	0	0	-	0	-	0	-	0	-	0	-	0	-	wzi298	unknown (best match = KL107)	?-+	None	87.15%	KL107_05_wzb,KL107_06_wzc,KL107_07_wbaP,KL107_08,KL107_09,KL107_10	O12	O12	none	Very high	98.10%	NA	-	-	-	-	-	-
2018-01-1176	ERR5530488	ERP127844	ERX5310776	ERS6084725	Broiler	0.634	TRUE	Klebsiella pneumoniae	strong	62	328645	1320170	5197154	no	-	ST290	1	0	0	0	ybt 14; ICEKp5	145-2LV	-	0	-	0	-	0	-	0	-	wzi21	KL21	*	Very high	98.57%	NA	O1v1	O1	none	Very high	98.11%	NA	-	-	-	-	-	-
2018-01-1446	ERR5530487	ERP127844	ERX5310788	ERS6084741	Broiler	0.739	TRUE	Klebsiella pneumoniae	strong	69	337521	727458	5382130	no	-	ST1189	0	0	0	0	-	0	-	0	-	0	-	0	-	0	-	wzi84	KL28	none	Very high	99.39%	NA	O2v1	O2	none	Very high	98.85%	NA	-	-	-	-	-	-
2018-01-4247	ERR5530486	ERP127844	ERX5310916	ERS6084912	Turkey	0.7455	TRUE	Klebsiella pneumoniae	strong	115	231554	479373	5447487	no	-	ST4710	4	0	0	0	ybt 16; ICEKp12	277-3LV	-	0	iuc 5	60-1LV	iro 5	35-1LV	-	0	-	wzi21	unknown (best match = KL21)	?-*	Low	98.48%	KL21_11_wbaZ,KL21_12_wbaP	O1v1	O1	none	Very high	98.11%	NA	-	-	-	-	-	-
2018-01-4248	ERR5530485	ERP127844	ERX5310917	ERS6084913	Turkey	0.815833333333333	TRUE	Klebsiella pneumoniae	strong	69	456007	746887	5403134	no	-	ST13	0	0	0	0	-	0	-	0	-	0	-	0	-	0	-	wzi274	KL30	?-+	Good	99.13%	KL30_14,KL30_15_wcuG	O1v1	O1	none	Very high	99.90%	NA	-	-	-	-	-	-
2018-01-2615	ERR5530484	ERP127844	ERX5310831	ERS6084800	Broiler	0.723	TRUE	Klebsiella pneumoniae	strong	57	372707	1910726	5162870	no	-	ST1198	0	0	0	0	-	0	-	0	-	0	-	0	-	0	-	wzi22	KL8	none	Very high	99.67%	NA	O2v2	O2	none	Very high	98.45%	NA	-	-	-	-	-	-
2018-01-1007	ERR5530483	ERP127844	ERX5310768	ERS6084716	Turkey	0.958333333333333	TRUE	Klebsiella pneumoniae	strong	76	301373	799888	5270799	no	-	ST37	1	0	0	0	ybt 15; ICEKp11	230-1LV	-	0	-	0	-	0	-	0	-	wzi96	KL38	none	Very high	99.68%	NA	O3b	O3b	none	Very high	99.30%	NA	-	-	-	-	-	-
2018-01-4390	ERR5530482	ERP127844	ERX5310921	ERS6084917	Turkey	0.651166666666667	TRUE	Klebsiella pneumoniae	strong	87	218391	461372	5298699	no	-	ST37	1	0	0	0	ybt 15; ICEKp11	230-1LV	-	0	-	0	-	0	-	0	-	wzi96	KL38	?-	Good	99.61%	KL38_11_wzx,KL38_12_wckS	O3b	O3b	none	Very high	99.30%	NA	-	-	-	-	-	-
2018-01-2151	ERR5530481	ERP127844	ERX5310813	ERS6084770	Broiler	0.530166666666667	TRUE	Klebsiella pneumoniae	strong	90	398527	886541	5368894	no	-	ST967	0	0	0	0	-	0	-	0	-	0	-	0	-	0	-	wzi81	KL18	none	Very high	98.68%	NA	O1v2	O1	none	Very high	98.76%	NA	-	-	-	-	-	-
2018-01-709	ERR5530480	ERP127844	ERX5310952	ERS6084948	Broiler	0.581333333333333	TRUE	Klebsiella pneumoniae	strong	82	315392	618873	5304855	no	-	ST35	0	0	0	0	-	0	-	0	-	0	-	0	-	0	-	wzi37	KL22	none	Very high	99.49%	NA	O1v1	O1	none	Very high	98.11%	NA	-	-	-	-	-	-
2018-01-706	ERR5530479	ERP127844	ERX5310950	ERS6084946	Turkey	0.729833333333333	TRUE	Klebsiella pneumoniae	strong	78	456386	1255918	5276034	no	-	ST590	0	0	1	1	-	0	-	0	-	0	-	0	-	0	-	wzi34	KL57	-	High	98.78%	KL57_07_wcaJ	O2v2	O2	none	Very high	98.50%	NA	-	-	fosA7*	-	-	-
2018-01-2716	ERR5530478	ERP127844	ERX5310836	ERS6084805	Turkey	0.626	TRUE	Klebsiella pneumoniae	strong	64	287642	960010	5296113	no	-	ST35	0	0	0	0	-	0	-	0	-	0	-	0	-	0	-	wzi37	unknown (best match = KL22)	-+	Low	99.48%	KL22_17	O2v1	O2	none	Very high	98.11%	NA	-	-	-	-	-	-
2018-01-358	ERR5530477	ERP127844	ERX5310880	ERS6084868	Broiler	0.661	TRUE	Klebsiella pneumoniae	strong	64	372951	536857	5200311	no	-	ST37	0	0	0	0	-	0	-	0	-	0	-	0	-	0	-	wzi14	KL14	?-	Good	99.94%	KL14_20_manB	O3b	O3b	?-	Good	99.27%	O3b_02_manB	-	-	-	-	-	-
2018-01-879	ERR5530476	ERP127844	ERX5310967	ERS6084963	Turkey	0.674666666666667	TRUE	Klebsiella pneumoniae	strong	74	456386	1255922	5257995	no	-	ST590	0	0	1	1	-	0	-	0	-	0	-	0	-	0	-	wzi34	KL57	none	Very high	98.78%	NA	O2v2	O2	none	Very high	98.50%	NA	-	-	fosA7*	-	-	-
2018-01-3095	ERR5530475	ERP127844	ERX5310857	ERS6084835	Turkey	0.594333333333333	TRUE	Klebsiella pneumoniae	strong	35	629680	815889	5133216	no	-	ST4721	0	0	0	0	-	0	-	0	-	0	-	0	-	0	-	wzi202	KL127	none	Very high	99.87%	NA	OL101	OL101	*	High	94.98%	NA	-	-	-	-	-	-
2018-01-4639	ERR5530474	ERP127844	ERX5310927	ERS6084923	Broiler	0.821166666666667	TRUE	Klebsiella pneumoniae	strong	73	369775	926349	5461239	no	-	ST463	0	0	1	1	-	0	-	0	-	0	-	0	-	0	-	wzi356	KL117	none	Very high	100.00%	NA	O2v2	O2	none	Very high	98.52%	NA	-	-	-	-	-	-
2018-01-4306	ERR5530473	ERP127844	ERX5310918	ERS6084914	Turkey	0.833166666666667	TRUE	Klebsiella pneumoniae	strong	67	373503	619072	5244573	no	-	ST35	0	0	0	0	-	0	-	0	-	0	-	0	-	0	-	wzi37	KL22	?-	Good	99.49%	KL22_13	O1v1	O1	none	Very high	98.11%	NA	-	-	-	-	-	-
2018-01-3934	ERR5530472	ERP127844	ERX5310904	ERS6084900	Broiler	0.7125	TRUE	Klebsiella pneumoniae	strong	115	213294	737784	5470016	no	-	ST2441	0	0	2	2	-	0	-	0	-	0	-	0	-	0	-	wzi14	KL14	?-	Good	99.86%	KL14_12	O3b	O3b	?	Good	99.75%	NA	aadA2	-	-	-	-	-
2018-01-4735	ERR5530471	ERP127844	ERX5310932	ERS6084928	Turkey	0.730833333333333	TRUE	Klebsiella pneumoniae	strong	60	384415	1200140	5260550	no	-	ST37	1	0	0	0	ybt 15; ICEKp11	230-1LV	-	0	-	0	-	0	-	0	-	wzi96	KL38	none	Very high	99.68%	NA	O3b	O3b	none	Very high	99.30%	NA	-	-	-	-	-	-
2018-01-2485	ERR5530470	ERP127844	ERX5310826	ERS6084792	Turkey	0.657	TRUE	Klebsiella pneumoniae	strong	112	261292	479159	5481407	no	-	ST4710	4	0	0	0	ybt 16; ICEKp12	277-3LV	-	0	iuc 5	60-1LV	iro 5	35-1LV	-	0	-	wzi21	KL21	*	Very high	98.57%	NA	O1v1	O1	none	Very high	98.11%	NA	-	-	-	-	-	-
2018-01-1221	ERR5530469	ERP127844	ERX5310779	ERS6084728	Broiler	0.803666666666667	TRUE	Klebsiella pneumoniae	strong	73	316910	784725	5228918	no	-	ST37	0	0	0	0	-	0	-	0	-	0	-	0	-	0	-	wzi14	KL14	?-	Good	99.92%	KL14_19_manC,KL14_20_manB	O3b	O3b	?-	Good	99.24%	O3b_01_manC,O3b_02_manB	-	-	-	-	-	-
2018-01-2729	ERR5530468	ERP127844	ERX5310838	ERS6084808	Turkey	0.499166666666667	TRUE	Klebsiella pneumoniae	strong	57	405450	1010478	5377171	no	-	ST105	0	0	0	0	-	0	-	0	-	0	-	0	-	0	-	wzi383	KL102	none	Very high	99.24%	NA	O2v2	O2	none	Very high	98.44%	NA	-	-	-	-	-	-
2018-01-3777	ERR5530467	ERP127844	ERX5310889	ERS6084881	Turkey	0.638666666666667	TRUE	Klebsiella pneumoniae	strong	49	457981	1100487	5116552	no	-	ST4442	0	0	0	0	-	0	-	0	-	0	-	0	-	0	-	-	KL142	none	Very high	99.31%	NA	O1v2	O1	none	Very high	98.84%	NA	-	-	-	-	-	-
2018-01-3247	ERR5530466	ERP127844	ERX5310863	ERS6084844	Broiler	0.3475	TRUE	Klebsiella pneumoniae	strong	53	812606	1018782	5218784	no	-	ST45	1	0	0	0	ybt 10; ICEKp4	78	-	0	-	0	-	0	-	0	-	wzi101	KL24	none	Very high	99.02%	NA	O2v1	O2	none	Very high	98.76%	NA	-	-	-	-	-	-
2018-01-802	ERR5530465	ERP127844	ERX5310961	ERS6084957	Turkey	0.9835	TRUE	Klebsiella pneumoniae	strong	100	261287	479588	5483685	no	-	ST4710	4	0	0	0	ybt 16; ICEKp12	277-3LV	-	0	iuc 5	60-1LV	iro 5	35-1LV	-	0	-	wzi21	KL21	*	Very high	98.57%	NA	O1v1	O1	none	Very high	98.11%	NA	-	-	-	-	-	-
2018-01-3295	ERR5530464	ERP127844	ERX5310866	ERS6084847	Turkey	0.544666666666667	TRUE	Klebsiella pneumoniae	strong	73	427352	886001	5237643	no	-	ST17	0	0	0	0	-	0	-	0	-	0	-	0	-	0	-	wzi82	KL23	none	Very high	99.93%	NA	O2v2	O2	none	Very high	98.45%	NA	-	-	-	-	-	-
2018-01-1775	ERR5530463	ERP127844	ERX5310801	ERS6084754	Turkey	0.596833333333333	TRUE	Klebsiella pneumoniae	strong	108	261292	479588	5483976	no	-	ST4710	4	0	0	0	ybt 16; ICEKp12	277-3LV	-	0	iuc 5	60-1LV	iro 5	35-1LV	-	0	-	wzi21	KL21	*	Very high	98.57%	NA	O1v1	O1	none	Very high	98.11%	NA	-	-	-	-	-	-
2018-01-3464	ERR5530462	ERP127844	ERX5310875	ERS6084857	Broiler	0.0898333333333333	FALSE	Klebsiella pneumoniae	strong	72	258743	919146	5406117	no	-	ST528	0	0	0	0	-	0	-	0	-	0	-	0	-	0	-	wzi26	KL46	?-*	Good	98.79%	KL46_18_manC,KL46_19_manB	O3b	O3b	?-	Good	99.18%	O3b_01_manC,O3b_02_manB	-	-	-	-	-	-
2018-01-4174	ERR5530461	ERP127844	ERX5310911	ERS6084907	Broiler	0.7025	TRUE	Klebsiella pneumoniae	strong	70	361782	964787	5155215	no	-	ST4730	0	0	0	0	-	0	-	0	-	0	-	0	-	0	-	-	KL25	?-	Good	99.82%	KL25_09_wfeD,KL25_13_gnd	O3/O3a	O3/O3a	none	Very high	98.67%	NA	-	-	-	-	-	-
2018-01-2860	ERR5530460	ERP127844	ERX5310846	ERS6084819	Turkey	0.6145	TRUE	Klebsiella pneumoniae	strong	65	473614	1106132	5238193	no	-	ST4726	0	0	0	0	-	0	-	0	-	0	-	0	-	0	-	wzi26	KL46	?-*	Good	98.81%	KL46_18_manC,KL46_19_manB	O3b	O3b	?-	Good	99.20%	O3b_01_manC,O3b_02_manB	-	-	-	-	-	-
2018-01-1097	ERR5530459	ERP127844	ERX5310772	ERS6084721	Turkey	0.774333333333333	TRUE	Klebsiella pneumoniae	strong	97	261292	479588	5480727	no	-	ST4710	4	0	0	0	ybt 16; ICEKp12	277-3LV	-	0	iuc 5	60-1LV	iro 5	35-1LV	-	0	-	wzi21	KL21	*	Very high	98.57%	NA	O1v1	O1	none	Very high	98.11%	NA	-	-	-	-	-	-
2018-01-580	ERR5530458	ERP127844	ERX5310943	ERS6084939	Broiler	0.626833333333333	TRUE	Klebsiella pneumoniae	strong	68	371344	880905	5131572	no	-	ST2118	0	0	0	0	-	0	-	0	-	0	-	0	-	0	-	wzi417	KL46	none	Very high	99.07%	NA	O3b	O3b	none	Very high	99.27%	NA	-	-	-	-	-	-
2018-01-4203	ERR5530457	ERP127844	ERX5310915	ERS6084911	Broiler	0.7905	TRUE	Klebsiella pneumoniae	strong	67	260303	434387	5183510	no	-	ST2439	0	0	0	0	-	0	-	0	-	0	-	0	-	0	-	wzi40	unknown (best match = KL3)	?-	None	99.96%	KL3_06_wzc,KL3_07_wcaJ,KL3_08,KL3_09,KL3_10_pglJ,KL3_11,KL3_12	O1v1	O1	none	Very high	98.66%	NA	-	-	-	-	-	-
2018-01-2544	ERR5530456	ERP127844	ERX5310829	ERS6084798	Broiler	0.601	TRUE	Klebsiella pneumoniae	strong	72	372446	922004	5231800	no	-	ST4726	0	0	0	0	-	0	-	0	-	0	-	0	-	0	-	wzi26	KL46	?-*	Good	98.81%	KL46_18_manC,KL46_19_manB	O3b	O3b	?-	Good	99.20%	O3b_01_manC,O3b_02_manB	-	-	-	-	-	-
2018-01-2730	ERR5530455	ERP127844	ERX5310839	ERS6084810	Turkey	0.748666666666667	TRUE	Klebsiella pneumoniae	strong	92	326346	544368	5522535	no	-	ST1779	0	0	2	2	-	0	-	0	-	0	-	0	-	0	-	wzi96	KL38	none	Very high	99.70%	NA	O3b	O3b	none	Very high	99.30%	NA	-	-	-	-	-	-
2018-01-4652	ERR5530454	ERP127844	ERX5310928	ERS6084924	Broiler	0.423833333333333	TRUE	Klebsiella pneumoniae	strong	58	310168	786670	5252562	no	-	ST1630	1	0	0	0	ybt 16; ICEKp12	280-2LV	-	0	-	0	-	0	-	0	-	wzi262	KL21	none	Very high	99.97%	NA	O3b	O3b	none	Very high	99.19%	NA	-	-	-	-	-	-
2018-01-2242	ERR5530453	ERP127844	ERX5310815	ERS6084776	Broiler	0.727333333333333	TRUE	Klebsiella pneumoniae	strong	63	326366	709194	5265228	no	-	ST37	0	0	0	0	-	0	-	0	-	0	-	0	-	0	-	wzi262	KL21	none	Very high	99.87%	NA	O3b	O3b	none	Very high	99.29%	NA	-	-	-	-	-	-
2018-01-1001	ERR5530452	ERP127844	ERX5310767	ERS6084715	Turkey	0.025	FALSE	Klebsiella pneumoniae	strong	67	337942	619081	5494590	no	-	ST35	0	0	0	0	-	0	-	0	-	0	-	0	-	0	-	wzi37	KL22	?-	Good	99.48%	KL22_02_cpsACP	O1v1	O1	none	Very high	98.11%	NA	-	-	-	-	-	-
2018-01-1649	ERR5530451	ERP127844	ERX5310794	ERS6084747	Broiler	0.5615	TRUE	Klebsiella pneumoniae	strong	117	321050	535666	5445423	no	-	ST4719	0	0	1	1	-	0	-	0	-	0	-	0	-	0	-	wzi64	KL64	none	Very high	99.91%	NA	O2v1	O2	none	Very high	98.66%	NA	-	-	fosA7*	-	-	-
2018-01-3723	ERR5530450	ERP127844	ERX5310886	ERS6084876	Broiler	0.699666666666667	TRUE	Klebsiella pneumoniae	strong	132	288430	676504	5470257	no	-	ST4106	0	0	0	0	-	0	-	0	-	0	iro unknown	0	-	0	-	wzi39	KL39	none	Very high	99.97%	NA	O3b	O3b	none	Very high	99.15%	NA	-	-	-	-	-	-
2018-01-2125	ERR5530449	ERP127844	ERX5310812	ERS6084769	Turkey	0.613166666666667	TRUE	Klebsiella pneumoniae	strong	112	261292	479588	5482033	no	-	ST4710	4	0	0	0	ybt 16; ICEKp12	277-3LV	-	0	iuc 5	60-1LV	iro 5	35-1LV	-	0	-	wzi21	KL21	*	Very high	98.57%	NA	O1v1	O1	none	Very high	98.11%	NA	-	-	-	-	-	-
2018-01-710	ERR5530448	ERP127844	ERX5310953	ERS6084949	Broiler	0.661333333333333	TRUE	Klebsiella pneumoniae	strong	57	648080	924350	5205321	no	-	ST590	0	0	1	1	-	0	-	0	-	0	-	0	-	0	-	wzi34	KL57	none	Very high	98.78%	NA	O2v2	O2	none	Very high	98.50%	NA	-	-	fosA7*	-	-	-
2018-01-1440	ERR5530447	ERP127844	ERX5310786	ERS6084739	Turkey	0.572333333333333	TRUE	Klebsiella pneumoniae	strong	63	493295	914480	5186834	no	-	ST590	0	0	1	1	-	0	-	0	-	0	-	0	-	0	-	wzi34	KL57	none	Very high	98.78%	NA	O2v2	O2	none	Very high	98.50%	NA	-	-	fosA7*	-	-	-
2018-01-3863	ERR5530446	ERP127844	ERX5310894	ERS6084886	Turkey	0.781	TRUE	Klebsiella pneumoniae	strong	53	515141	912258	5104897	no	-	ST590	0	0	1	1	-	0	-	0	-	0	-	0	-	0	-	wzi34	KL57	?-	Good	98.78%	KL57_06_wzc	O2v2	O2	none	Very high	98.50%	NA	-	-	fosA7*	-	-	-
2018-01-1768	ERR5530445	ERP127844	ERX5310798	ERS6084751	Broiler	0.617833333333333	TRUE	Klebsiella pneumoniae	strong	66	350190	622913	5323260	no	-	ST35	0	0	0	0	-	0	-	0	-	0	-	0	-	0	-	wzi37	unknown (best match = KL22)	?-	Low	99.45%	KL22_12_rutE,KL22_13,KL22_14	O1v1	O1	none	Very high	98.11%	NA	-	-	-	-	-	-
2018-01-582	ERR5530444	ERP127844	ERX5310944	ERS6084940	Broiler	0.842166666666667	TRUE	Klebsiella pneumoniae	strong	98	213345	812630	5450177	no	-	ST2441	0	0	2	2	-	0	-	0	-	0	-	0	-	0	-	wzi14	KL14	none	Very high	99.86%	NA	O3b	O3b	none	Very high	99.75%	NA	aadA2	-	-	-	-	-
2018-01-1095	ERR5530443	ERP127844	ERX5310771	ERS6084720	Turkey	0.820666666666667	TRUE	Klebsiella pneumoniae	strong	101	261291	479588	5481284	no	-	ST4710	4	0	0	0	ybt 16; ICEKp12	277-3LV	-	0	iuc 5	60-1LV	iro 5	35-1LV	-	0	-	wzi21	KL21	*	Very high	98.57%	NA	O1v1	O1	none	Very high	98.11%	NA	-	-	-	-	-	-
2018-01-810	ERR5530442	ERP127844	ERX5310962	ERS6084958	Turkey	0.823833333333333	TRUE	Klebsiella pneumoniae	strong	64	297230	812034	5282821	no	-	ST45	1	0	0	0	ybt 10; ICEKp4	78	-	0	-	0	-	0	-	0	-	wzi5	KL5	?-*	Good	99.21%	KL5_18_manB	O3b	O3b	?-	Good	99.40%	O3b_02_manB	-	-	-	-	-	-
2018-01-1946	ERR5530441	ERP127844	ERX5310806	ERS6084763	Turkey	0.6805	TRUE	Klebsiella pneumoniae	strong	81	315494	604929	5365275	no	-	ST35	0	0	0	0	-	0	-	0	-	0	-	0	-	0	-	wzi37	KL22	none	Very high	99.49%	NA	O1v1	O1	none	Very high	98.11%	NA	-	-	-	-	-	-
2018-01-2643	ERR5530440	ERP127844	ERX5310834	ERS6084803	Broiler	0.654666666666667	TRUE	Klebsiella pneumoniae	strong	65	328140	638318	5138998	no	-	ST1396	0	0	0	0	-	0	-	0	-	0	-	0	-	0	-	wzi21	KL21	*	Very high	98.57%	NA	O1v1	O1	none	Very high	98.11%	NA	-	-	-	-	-	-
2018-01-3297	ERR5530439	ERP127844	ERX5310868	ERS6084849	Turkey	0.478333333333333	TRUE	Klebsiella pneumoniae	strong	44	644020	781379	5340789	no	-	ST13	0	0	0	0	-	0	-	0	-	0	-	0	-	0	-	wzi274	KL30	-+	Good	99.13%	KL30_15_wcuG	O1v1	O1	none	Very high	99.90%	NA	-	-	-	-	-	-
2018-01-2279	ERR5530501	ERP127844	ERX5310817	ERS6084778	Broiler	0.658	TRUE	Klebsiella pneumoniae	strong	111	271913	968057	5399436	no	-	ST515	0	0	0	0	-	0	-	0	-	0	-	0	-	0	-	wzi368	KL134	none	Very high	99.94%	NA	O3/O3a	O3/O3a	none	Very high	98.88%	NA	-	-	-	-	-	-
2018-01-4379	ERR5530502	ERP127844	ERX5310920	ERS6084916	Broiler	0.6145	TRUE	Klebsiella pneumoniae	strong	38	425729	1426241	5026113	no	-	ST1440	0	0	0	0	-	0	-	0	-	0	-	0	-	0	-	wzi19	KL19	*	High	94.93%	NA	O2v2	O2	none	Very high	98.44%	NA	-	-	-	-	-	-
2018-01-3893	ERR5530503	ERP127844	ERX5310898	ERS6084891	Broiler	0.722	TRUE	Klebsiella pneumoniae	strong	129	321545	618485	5277847	no	-	ST1877	0	0	0	0	-	0	-	0	-	0	-	0	-	0	-	wzi23	unknown (best match = KL14)	?-	None	99.71%	KL14_07,KL14_08_wzx,KL14_09,KL14_10,KL14_20_manB	O3b	O3b	?-	Good	98.94%	O3b_02_manB	-	-	-	-	-	-
2018-01-1593	ERR5530504	ERP127844	ERX5310792	ERS6084745	Turkey	0.721833333333333	TRUE	Klebsiella pneumoniae	strong	68	373504	619073	5301806	no	-	ST35	0	0	1	1	-	0	-	0	-	0	-	0	-	0	-	wzi37	KL22	none	Very high	99.49%	NA	O1v1	O1	none	Very high	98.11%	NA	-	-	-	-	-	-
2018-01-779	ERR5530505	ERP127844	ERX5310959	ERS6084955	Turkey	0.6945	TRUE	Klebsiella pneumoniae	strong	115	261292	469459	5484551	no	-	ST4710	4	0	0	0	ybt 16; ICEKp12	277-4LV	-	0	iuc 5	60-1LV	iro 5	35-1LV	-	0	-	wzi21	KL21	*	Very high	98.57%	NA	O1v1	O1	none	Very high	98.11%	NA	-	-	-	-	-	-
2018-01-2839	ERR5530506	ERP127844	ERX5310845	ERS6084818	Broiler	0.6465	TRUE	Klebsiella pneumoniae	strong	119	364239	506158	5287868	no	-	ST1877	0	0	0	0	-	0	-	0	-	0	-	0	-	0	-	wzi23	KL14	?-	Good	99.72%	KL14_20_manB	O3b	O3b	?-	Good	98.93%	O3b_02_manB	-	-	-	-	-	-
2018-01-3781	ERR5530507	ERP127844	ERX5310892	ERS6084884	Broiler	0.662333333333333	TRUE	Klebsiella pneumoniae	strong	125	321050	535666	5443575	no	-	ST4719	0	0	1	1	-	0	-	0	-	0	-	0	-	0	-	wzi64	KL64	none	Very high	99.91%	NA	O2v1	O2	none	Very high	98.66%	NA	-	-	fosA7*	-	-	-
2018-01-1116	ERR5530508	ERP127844	ERX5310773	ERS6084722	Turkey	0.802333333333333	TRUE	Klebsiella pneumoniae	strong	88	392135	688987	5382902	no	-	ST3069	0	0	1	1	-	0	-	0	-	0	-	0	-	0	-	wzi209	KL47	?-	Good	97.41%	KL47_15_rmlB	OL101	OL101	?-	Good	91.92%	OL101_01_rfbB,OL101_09_glycosylhydrolase	-	-	-	-	-	-
2018-01-714	ERR5530509	ERP127844	ERX5310955	ERS6084951	Broiler	0.684166666666667	TRUE	Klebsiella pneumoniae	strong	34	415948	1507489	5040172	no	-	ST636	1	0	0	0	ybt 5; ICEKp6	10	-	0	-	0	-	0	-	0	-	wzi95	KL123	*	High	94.98%	NA	O5	O5	*	High	94.21%	NA	-	-	-	-	-	-
2018-01-3805	ERR5530510	ERP127844	ERX5310893	ERS6084885	Broiler	0.629333333333333	TRUE	Klebsiella pneumoniae	strong	34	439784	983942	5073565	no	-	ST1537	0	0	0	0	-	0	-	0	-	0	-	0	-	0	-	wzi64	KL64	?	Good	99.86%	NA	O2v1	O2	none	Very high	98.65%	NA	-	-	-	-	-	-
2018-01-1439	ERR5530511	ERP127844	ERX5310785	ERS6084738	Turkey	0.712666666666667	TRUE	Klebsiella pneumoniae	strong	84	378880	866197	5505107	no	-	ST1229	1	0	0	0	ybt 14; ICEKp5	132-4LV	-	0	-	0	-	0	-	0	-	wzi191	KL125	*	High	90.26%	NA	O5	O5	*	High	94.32%	NA	-	-	-	-	-	-
2018-01-2050	ERR5530512	ERP127844	ERX5310807	ERS6084764	Broiler	0.546833333333333	TRUE	Klebsiella pneumoniae	strong	72	321068	779727	5265616	no	-	ST4719	0	0	1	1	-	0	-	0	-	0	-	0	-	0	-	wzi64	KL64	none	Very high	99.91%	NA	O2v1	O2	none	Very high	98.66%	NA	-	-	fosA7*	-	-	-
2018-01-880	ERR5530513	ERP127844	ERX5310968	ERS6084964	Turkey	0.916333333333333	TRUE	Klebsiella pneumoniae	strong	65	392135	769238	5277788	no	-	ST3069	0	0	0	0	-	0	-	0	-	0	-	0	-	0	-	wzi209	KL47	?-	Good	97.41%	KL47_15_rmlB	OL101	OL101	?-	Good	91.92%	OL101_01_rfbB,OL101_09_glycosylhydrolase	-	-	-	-	-	-
2018-01-3218	ERR5530514	ERP127844	ERX5310862	ERS6084841	Turkey	0.551166666666667	TRUE	Klebsiella pneumoniae	strong	89	473214	1019322	5279285	no	-	ST2	0	0	0	0	-	0	-	0	-	0	-	0	-	0	-	wzi50	KL52	?-	Good	97.88%	KL52_20_rmlD,KL52_21_rmlC	OL103	OL103	*	High	94.50%	NA	-	-	-	-	-	-
2018-01-4460	ERR5530515	ERP127844	ERX5310924	ERS6084920	Turkey	0.733833333333333	TRUE	Klebsiella pneumoniae	strong	57	456639	1255922	5150814	no	-	ST590	0	0	1	1	-	0	-	0	-	0	-	0	-	0	-	wzi34	KL57	none	Very high	98.78%	NA	O2v1	O2	-	Good	94.15%	O1/O2v1_07_kfoC	-	-	fosA7*	-	-	-
2018-01-2084	ERR5530516	ERP127844	ERX5310809	ERS6084766	Turkey	0.5745	TRUE	Klebsiella pneumoniae	strong	73	313660	645073	5365477	no	-	ST35	0	0	0	0	-	0	-	0	-	0	-	0	-	0	-	wzi37	KL22	none	Very high	99.49%	NA	O1v1	O1	none	Very high	98.11%	NA	-	-	-	-	-	-
2018-01-2776	ERR5530517	ERP127844	ERX5310841	ERS6084814	Broiler	0.574333333333333	TRUE	Klebsiella pneumoniae	strong	64	320423	861486	5223607	no	-	ST4722	0	0	0	0	-	0	-	0	-	0	-	0	-	0	-	-	KL55	*	Very high	96.21%	NA	O3/O3a	O3/O3a	none	Very high	98.10%	NA	-	-	-	-	-	-
2018-01-473	ERR5530518	ERP127844	ERX5310935	ERS6084931	Turkey	0.7	TRUE	Klebsiella pneumoniae	strong	111	229508	721040	5735334	no	-	ST1779	0	0	2	2	-	0	-	0	-	0	-	0	-	0	-	wzi96	KL38	none	Very high	99.70%	NA	O3b	O3b	none	Very high	99.30%	NA	-	-	-	-	-	-
2018-01-4847	ERR5530519	ERP127844	ERX5310940	ERS6084936	Turkey	0.823166666666667	TRUE	Klebsiella pneumoniae	strong	71	285200	898150	5333993	no	-	ST35	0	0	0	0	-	0	-	0	-	0	-	0	-	0	-	wzi37	KL22	none	Very high	99.48%	NA	O1v1	O1	none	Very high	98.11%	NA	-	-	-	-	-	-
2018-01-3692	ERR5530520	ERP127844	ERX5310885	ERS6084875	Turkey	0.813666666666667	TRUE	Klebsiella pneumoniae	strong	73	350098	619073	5293349	no	-	ST35	0	0	1	1	-	0	-	0	-	0	-	0	-	0	-	wzi37	KL22	none	Very high	99.49%	NA	O1v1	O1	none	Very high	98.11%	NA	-	-	-	-	-	-
2018-01-2248	ERR5530344	ERP127844	ERX5310816	ERS6084777	Turkey	0.764	TRUE	Klebsiella pneumoniae	strong	73	337764	618618	5367066	no	-	ST35	0	0	0	0	-	0	-	0	-	0	-	0	-	0	-	wzi37	KL22	none	Very high	99.48%	NA	O1v1	O1	none	Very high	98.11%	NA	-	-	-	-	-	-
2018-01-4459	ERR5530438	ERP127844	ERX5310923	ERS6084919	Turkey	0.635833333333333	TRUE	Klebsiella pneumoniae	strong	103	247841	479588	5448830	no	-	ST4710	4	0	0	0	ybt 16; ICEKp12	277-3LV	-	0	iuc 5	60-1LV	iro 5	35-1LV	-	0	-	wzi21	KL21	*	Very high	98.57%	NA	O1v1	O1	none	Very high	98.11%	NA	-	-	-	-	-	-
2018-01-3773	ERR5530437	ERP127844	ERX5310887	ERS6084879	Broiler	0.6145	TRUE	Klebsiella pneumoniae	strong	69	325195	809732	5155738	no	-	ST4728	0	0	0	0	-	0	-	0	-	0	-	0	-	0	-	-	unknown (best match = KL126)	?-	None	97.04%	KL126_15_rmlB,KL126_16_rmlA,KL126_17_rmlD,KL126_18_rmlC	unknown (best match = OL101)	unknown	?-+*	None	91.90%	OL101_01_rfbB,OL101_02_rfbA,OL101_03_rfbD,OL101_04_rfbC	-	-	-	-	-	-
2018-01-3650	ERR5530436	ERP127844	ERX5310883	ERS6084871	Turkey	0.748666666666667	TRUE	Klebsiella pneumoniae	strong	51	457981	1100487	5161114	no	-	ST4442	0	0	0	0	-	0	-	0	-	0	-	0	-	0	-	-	KL142	none	Very high	99.31%	NA	O1v2	O1	none	Very high	98.84%	NA	-	-	-	-	-	-
2018-01-2353	ERR5530435	ERP127844	ERX5310821	ERS6084782	Broiler	0.642666666666667	TRUE	Klebsiella pneumoniae	strong	68	380277	740908	5404859	no	-	ST4386	0	0	0	0	-	0	-	0	-	0	-	0	-	0	-	wzi50	KL15	none	Very high	99.81%	NA	O4	O4	none	Very high	99.67%	NA	-	-	-	-	-	-
2018-01-3545	ERR5530434	ERP127844	ERX5310877	ERS6084859	Broiler	0.719333333333333	TRUE	Klebsiella pneumoniae	strong	51	323862	1525195	5322096	no	-	ST17	1	0	0	0	ybt 10; ICEKp4	97-3LV	-	0	-	0	-	0	-	0	-	wzi82	KL23	none	Very high	99.94%	NA	O2v2	O2	none	Very high	98.44%	NA	-	-	-	-	-	-
2018-01-475	ERR5530433	ERP127844	ERX5310937	ERS6084933	Turkey	0.0545	FALSE	Klebsiella pneumoniae	strong	108	247841	479588	5452239	no	-	ST4710	4	0	0	0	ybt 16; ICEKp12	277-3LV	-	0	iuc 5	60-1LV	iro 5	35-1LV	-	0	-	wzi21	KL21	?-*	Good	98.54%	KL21_08_wzy	O1v1	O1	none	Very high	98.11%	NA	-	-	-	-	-	-
2018-01-1319	ERR5530432	ERP127844	ERX5310781	ERS6084730	Turkey	0.705333333333333	TRUE	Klebsiella pneumoniae	strong	68	369162	718160	5172043	no	-	ST776	0	0	0	0	-	0	-	0	-	0	-	0	-	0	-	wzi87	KL21	none	Very high	99.47%	NA	O3b	O3b	none	Very high	99.42%	NA	-	-	-	-	-	-
2018-01-1585	ERR5530431	ERP127844	ERX5310791	ERS6084744	Turkey	0.714833333333333	TRUE	Klebsiella pneumoniae	strong	77	317331	618873	5305860	no	-	ST35	0	0	0	0	-	0	-	0	-	0	-	0	-	0	-	wzi37	KL22	none	Very high	99.49%	NA	O1v1	O1	none	Very high	98.11%	NA	-	-	-	-	-	-
2018-01-388	ERR5530430	ERP127844	ERX5310896	ERS6084888	Broiler	0.537333333333333	TRUE	Klebsiella pneumoniae	strong	70	291719	472967	5306456	no	-	ST732	0	0	0	0	-	0	-	0	-	0	-	0	-	0	-	wzi173	KL149	none	Very high	99.96%	NA	O4	O4	none	Very high	99.73%	NA	-	-	-	-	-	-
2018-01-4514	ERR5530429	ERP127844	ERX5310926	ERS6084922	Turkey	0.6415	TRUE	Klebsiella pneumoniae	strong	68	369162	761936	5212748	no	-	ST776	0	0	0	0	-	0	-	0	-	0	-	0	-	0	-	wzi87	KL21	none	Very high	99.48%	NA	O3b	O3b	none	Very high	99.42%	NA	-	-	-	-	-	-
2018-01-1683	ERR5530428	ERP127844	ERX5310796	ERS6084749	Broiler	0.704166666666667	TRUE	Klebsiella pneumoniae	strong	82	317991	812630	5302640	no	-	ST2441	0	0	0	0	-	0	-	0	-	0	-	0	-	0	-	wzi14	KL14	none	Very high	99.87%	NA	O3b	O3b	none	Very high	99.72%	NA	-	-	-	-	-	-
2018-01-3688	ERR5530427	ERP127844	ERX5310884	ERS6084873	Turkey	0.699333333333333	TRUE	Klebsiella pneumoniae	strong	91	375551	882615	5319578	no	-	ST370	0	0	0	0	-	0	-	0	-	0	-	0	-	0	-	-	KL28	none	Very high	98.94%	NA	O3b	O3b	none	Very high	99.21%	NA	-	-	-	-	-	-
2018-01-507	ERR5530426	ERP127844	ERX5310941	ERS6084937	Broiler	0.669166666666667	TRUE	Klebsiella pneumoniae	strong	50	385863	991464	5097546	no	-	ST3049	0	0	0	0	-	0	-	0	-	0	-	0	-	0	-	wzi56	KL55	*	Very high	96.25%	NA	O3/O3a	O3/O3a	none	Very high	98.52%	NA	-	-	-	-	-	-
2018-01-1658	ERR5530425	ERP127844	ERX5310795	ERS6084748	Broiler	0.5715	TRUE	Klebsiella pneumoniae	strong	68	321377	535666	5376425	no	-	ST4719	0	0	1	1	-	0	-	0	-	0	-	0	-	0	-	wzi64	KL64	none	Very high	99.91%	NA	O2v1	O2	none	Very high	98.66%	NA	-	-	fosA7*	-	-	-
2018-01-2124	ERR5530424	ERP127844	ERX5310811	ERS6084768	Turkey	0.610166666666667	TRUE	Klebsiella pneumoniae	strong	56	323862	1525191	5356024	no	-	ST17	1	0	0	0	ybt 10; ICEKp4	97-3LV	-	0	-	0	-	0	-	0	-	wzi82	KL23	none	Very high	99.94%	NA	O2v2	O2	none	Very high	98.44%	NA	-	-	-	-	-	-
2018-01-711	ERR5530423	ERP127844	ERX5310954	ERS6084950	Broiler	0.681833333333333	TRUE	Klebsiella pneumoniae	strong	64	441882	1045661	5176540	no	-	ST776	0	0	0	0	-	0	-	0	-	0	-	0	-	0	-	wzi87	KL21	none	Very high	99.49%	NA	O3b	O3b	none	Very high	99.42%	NA	-	-	-	-	-	-
2018-01-4046	ERR5530422	ERP127844	ERX5310908	ERS6084904	Turkey	0.7335	TRUE	Klebsiella pneumoniae	strong	94	327627	665359	5326804	no	-	ST4714	0	0	0	0	-	0	-	0	-	0	-	0	-	0	-	wzi7	KL7	none	Very high	98.50%	NA	O2v2	O2	none	Very high	98.34%	NA	-	-	-	-	-	-
2018-01-2297	ERR5530421	ERP127844	ERX5310820	ERS6084781	Broiler	0.722333333333333	TRUE	Klebsiella pneumoniae	strong	69	303186	729914	5207074	no	-	ST1198	0	0	0	0	-	0	-	0	-	0	-	0	-	0	-	wzi101	KL24	none	Very high	99.01%	NA	O2v1	O2	none	Very high	98.76%	NA	-	-	-	-	-	-
2018-01-476	ERR5530420	ERP127844	ERX5310939	ERS6084935	Turkey	0.5535	TRUE	Klebsiella pneumoniae	strong	111	415753	1013108	5438678	no	-	ST4717	1	0	0	0	ybt unknown	0	-	0	-	0	-	0	-	0	-	wzi184	unknown (best match = KL45)	-+	Low	94.94%	KL45_05_wzb,KL45_06_wzc	O2v2	O2	none	Very high	98.38%	NA	-	-	-	-	-	-
2018-01-1000	ERR5530419	ERP127844	ERX5310766	ERS6084714	Turkey	0.663	TRUE	Klebsiella pneumoniae	strong	62	323024	420632	5427341	no	-	ST113	1	0	0	0	ybt unknown	0	-	0	-	0	-	0	-	0	-	wzi355	KL114	?-	Good	99.23%	KL114_17_manC	O3/O3a	O3/O3a	?-	Good	97.87%	O3/O3a_01_manC	-	-	-	-	-	-
2018-01-3046	ERR5530418	ERP127844	ERX5310855	ERS6084832	Turkey	0.753	TRUE	Klebsiella pneumoniae	strong	59	430823	1188698	5265886	no	-	ST37	1	0	0	0	ybt 15; ICEKp11	230-1LV	-	0	-	0	-	0	-	0	-	wzi96	KL38	none	Very high	99.68%	NA	O3b	O3b	none	Very high	99.30%	NA	-	-	-	-	-	-
2018-01-2545	ERR5530417	ERP127844	ERX5310830	ERS6084799	Broiler	0.531666666666667	TRUE	Klebsiella pneumoniae	strong	126	293257	506158	5287602	no	-	ST1877	0	0	0	0	-	0	-	0	-	0	-	0	-	0	-	-	KL14	?-	Good	99.73%	KL14_20_manB	O3b	O3b	?-	Good	98.95%	O3b_02_manB	-	-	-	-	-	-
2018-01-2360	ERR5530416	ERP127844	ERX5310823	ERS6084788	Turkey	0.757	TRUE	Klebsiella pneumoniae	strong	60	388370	718405	5165720	no	-	ST776	0	0	0	0	-	0	-	0	-	0	-	0	-	0	-	wzi87	KL21	none	Very high	99.47%	NA	O3b	O3b	none	Very high	99.42%	NA	-	-	-	-	-	-
2018-01-798	ERR5530415	ERP127844	ERX5310960	ERS6084956	Broiler	0.6985	TRUE	Klebsiella pneumoniae	strong	106	317389	812630	5487586	no	-	ST2441	0	0	2	2	-	0	-	0	-	0	-	0	-	0	-	wzi14	KL14	none	Very high	99.87%	NA	O3b	O3b	none	Very high	99.73%	NA	aadA2	-	-	-	-	-
2018-01-4653	ERR5530414	ERP127844	ERX5310929	ERS6084925	Turkey	0.609833333333333	TRUE	Klebsiella pneumoniae	strong	116	247841	479588	5440860	no	-	ST4710	4	0	0	0	ybt 16; ICEKp12	277-3LV	-	0	iuc 5	60-1LV	iro 5	35-1LV	-	0	-	wzi21	KL21	*	Very high	98.57%	NA	O1v1	O1	none	Very high	98.11%	NA	-	-	-	-	-	-
2018-01-3576	ERR5530413	ERP127844	ERX5310879	ERS6084867	Broiler	0.648333333333333	TRUE	Klebsiella pneumoniae	strong	71	305321	809732	5155571	no	-	ST4728	0	0	0	0	-	0	-	0	-	0	-	0	-	0	-	-	unknown (best match = KL126)	?-	None	97.04%	KL126_15_rmlB,KL126_16_rmlA,KL126_17_rmlD,KL126_18_rmlC	unknown (best match = OL101)	unknown	?-+*	None	91.88%	OL101_01_rfbB,OL101_02_rfbA,OL101_03_rfbD,OL101_04_rfbC	-	-	-	-	-	-
2018-01-4175	ERR5530412	ERP127844	ERX5310912	ERS6084908	Broiler	0.822833333333333	TRUE	Klebsiella pneumoniae	strong	64	281177	587150	5274828	no	-	ST4725	0	0	0	0	-	0	-	0	-	0	-	0	-	0	-	wzi114	KL111	none	Very high	99.44%	NA	O3b	O3b	none	Very high	98.86%	NA	-	-	-	-	-	-
2018-01-2861	ERR5530411	ERP127844	ERX5310847	ERS6084821	Turkey	0.662	TRUE	Klebsiella pneumoniae	strong	82	378880	866197	5499447	no	-	ST1229	1	0	0	0	ybt 14; ICEKp5	132-4LV	-	0	-	0	-	0	-	0	-	wzi191	KL125	*	High	90.26%	NA	O5	O5	*	High	94.32%	NA	-	-	-	-	-	-
2018-01-694	ERR5530410	ERP127844	ERX5310949	ERS6084945	Broiler	0.790833333333333	TRUE	Klebsiella pneumoniae	strong	84	318455	812630	5222440	no	-	ST2441	0	0	0	0	-	0	-	0	-	0	-	0	-	0	-	wzi14	KL14	none	Very high	99.87%	NA	O3b	O3b	none	Very high	99.74%	NA	-	-	-	-	-	-
2018-01-1774	ERR5530409	ERP127844	ERX5310800	ERS6084753	Turkey	0.6725	TRUE	Klebsiella pneumoniae	strong	127	214392	866213	5681334	no	-	ST1229	1	0	0	0	ybt 14; ICEKp5	132-4LV	-	0	-	0	-	0	-	0	-	wzi191	KL125	*	High	90.25%	NA	O5	O5	*	High	94.32%	NA	-	-	-	-	-	-
2018-01-3465	ERR5530408	ERP127844	ERX5310876	ERS6084858	Turkey	0.776333333333333	TRUE	Klebsiella pneumoniae	strong	86	375551	928884	5315373	no	-	ST370	0	0	0	0	-	0	-	0	-	0	-	0	-	0	-	-	KL28	none	Very high	98.94%	NA	O3b	O3b	none	Very high	99.23%	NA	-	-	-	-	-	-
2018-01-4108	ERR5530407	ERP127844	ERX5310910	ERS6084906	Turkey	0.8175	TRUE	Klebsiella pneumoniae	strong	76	286218	761708	5242120	no	-	ST556	0	0	0	0	-	0	-	0	-	0	-	0	-	0	-	wzi94	KL62	none	Very high	99.94%	NA	O2v1	O2	none	Very high	98.87%	NA	-	-	-	-	-	-
2018-01-1945	ERR5530406	ERP127844	ERX5310805	ERS6084762	Turkey	0.6435	TRUE	Klebsiella pneumoniae	strong	67	387943	718160	5170450	no	-	ST776	0	0	0	0	-	0	-	0	-	0	-	0	-	0	-	wzi87	KL21	none	Very high	99.47%	NA	O3b	O3b	none	Very high	99.40%	NA	-	-	-	-	-	-
2018-01-4107	ERR5530405	ERP127844	ERX5310909	ERS6084905	Turkey	0.843166666666667	TRUE	Klebsiella pneumoniae	strong	144	286070	545567	5347100	no	-	ST35	0	0	1	1	-	0	-	0	-	0	-	0	-	0	-	wzi37	KL22	?	Good	99.49%	NA	O1v1	O1	none	Very high	98.11%	NA	-	-	-	-	-	-
2018-01-2640	ERR5530404	ERP127844	ERX5310833	ERS6084802	Turkey	0.750333333333333	TRUE	Klebsiella pneumoniae	strong	89	331362	580006	5566997	no	-	ST1779	0	0	2	2	-	0	-	0	-	0	-	0	-	0	-	wzi96	KL38	none	Very high	99.70%	NA	O3b	O3b	none	Very high	99.29%	NA	-	-	-	-	-	-
2018-01-3408	ERR5530403	ERP127844	ERX5310871	ERS6084852	Turkey	0.743333333333333	TRUE	Klebsiella pneumoniae	strong	48	427364	1412763	5149947	no	-	ST857	0	0	0	0	-	0	-	0	-	0	-	0	-	0	-	wzi241	KL13	none	Very high	98.77%	NA	O3b	O3b	none	Very high	99.15%	NA	-	-	-	-	-	-
2018-01-3554	ERR5530402	ERP127844	ERX5310878	ERS6084866	Broiler	0.549	TRUE	Klebsiella pneumoniae	strong	74	305321	809732	5155369	no	-	ST4728	0	0	0	0	-	0	-	0	-	0	-	0	-	0	-	-	unknown (best match = KL126)	?-	None	97.06%	KL126_15_rmlB,KL126_16_rmlA,KL126_17_rmlD,KL126_18_rmlC	unknown (best match = OL101)	unknown	?-+*	None	91.94%	OL101_01_rfbB,OL101_02_rfbA,OL101_03_rfbD,OL101_04_rfbC	-	-	-	-	-	-
2018-01-2940	ERR5530401	ERP127844	ERX5310850	ERS6084825	Broiler	0.674333333333333	TRUE	Klebsiella pneumoniae	strong	128	342602	506158	5288325	no	-	ST1877	0	0	0	0	-	0	-	0	-	0	-	0	-	0	-	wzi23	KL14	?-	Good	99.73%	KL14_20_manB	O3b	O3b	?-	Good	98.94%	O3b_02_manB	-	-	-	-	-	-
2018-01-2406	ERR5530400	ERP127844	ERX5310825	ERS6084791	Broiler	0.628	TRUE	Klebsiella pneumoniae	strong	82	245227	462797	5292115	no	-	ST37	0	0	0	0	-	0	-	0	-	0	-	0	-	0	-	-	unknown (best match = KL114)	?-+	None	98.02%	KL114_01_galF,KL114_02_cpsACP,KL114_03_wzi,KL114_17_manC	O3/O3a	O3/O3a	?-	Good	99.28%	O3/O3a_01_manC	-	-	-	-	-	-
2018-01-1214	ERR5530399	ERP127844	ERX5310778	ERS6084727	Broiler	0.497833333333333	TRUE	Klebsiella pneumoniae	strong	66	378033	922004	5232157	no	-	ST4726	0	0	0	0	-	0	-	0	-	0	-	0	-	0	-	wzi26	KL46	?-*	Good	98.80%	KL46_18_manC,KL46_19_manB	O3b	O3b	?-	Good	99.20%	O3b_01_manC,O3b_02_manB	-	-	-	-	-	-
2018-01-4341	ERR5530398	ERP127844	ERX5310919	ERS6084915	Broiler	0.539833333333333	TRUE	Klebsiella pneumoniae	strong	98	289680	549406	5184417	no	-	ST1962	0	0	0	0	-	0	-	0	-	0	-	0	-	0	-	wzi468	unknown (best match = KL107)	?-+*	None	88.69%	KL107_05_wzb,KL107_06_wzc,KL107_07_wbaP,KL107_08,KL107_09,KL107_10,KL107_11_gnd	O3b	O3b	none	Very high	99.90%	NA	-	-	-	-	-	-
2018-01-2295	ERR5530397	ERP127844	ERX5310819	ERS6084780	Broiler	0.656166666666667	TRUE	Klebsiella pneumoniae	strong	122	353814	618485	5288194	no	-	ST1877	0	0	0	0	-	0	-	0	-	0	-	0	-	0	-	wzi23	KL14	?-	Good	99.71%	KL14_20_manB	O3b	O3b	?-	Good	98.98%	O3b_02_manB	-	-	-	-	-	-
2018-01-389	ERR5530396	ERP127844	ERX5310899	ERS6084892	Broiler	0.614	TRUE	Klebsiella pneumoniae	strong	52	380351	1118740	5280738	no	-	ST35	1	0	0	0	ybt 8; ICEKp3	196-1LV	-	0	-	0	-	0	-	0	-	wzi37	KL22	none	Very high	99.49%	NA	O1v1	O1	none	Very high	98.10%	NA	-	-	-	-	-	-
2018-01-1584	ERR5530395	ERP127844	ERX5310790	ERS6084743	Turkey	0.733666666666667	TRUE	Klebsiella pneumoniae	strong	69	373508	619073	5301843	no	-	ST35	0	0	1	1	-	0	-	0	-	0	-	0	-	0	-	wzi37	KL22	none	Very high	99.49%	NA	O1v1	O1	none	Very high	98.11%	NA	-	-	-	-	-	-
2018-01-474	ERR5530394	ERP127844	ERX5310936	ERS6084932	Turkey	0.635833333333333	TRUE	Klebsiella pneumoniae	strong	32	415948	1498641	5031495	no	-	ST636	1	0	0	0	ybt 5; ICEKp6	10	-	0	-	0	-	0	-	0	-	wzi95	KL123	*	High	94.98%	NA	O5	O5	*	High	94.21%	NA	-	-	-	-	-	-
2018-01-3447	ERR5530393	ERP127844	ERX5310872	ERS6084854	Broiler	0.683666666666667	TRUE	Klebsiella pneumoniae	strong	121	342602	618485	5287408	no	-	ST1877	0	0	0	0	-	0	-	0	-	0	-	0	-	0	-	wzi23	KL14	?-	Good	99.73%	KL14_20_manB	O3b	O3b	?-	Good	98.93%	O3b_02_manB	-	-	-	-	-	-
2018-01-3448	ERR5530392	ERP127844	ERX5310873	ERS6084855	Broiler	0.632333333333333	TRUE	Klebsiella pneumoniae	strong	88	328604	483028	5338321	no	-	ST290	1	0	0	0	ybt 14; ICEKp5	145-2LV	-	0	-	0	-	0	-	0	-	wzi21	KL21	*	Very high	98.57%	NA	O1v1	O1	none	Very high	98.11%	NA	-	-	-	-	-	-
2018-01-610	ERR5530391	ERP127844	ERX5310948	ERS6084944	Broiler	0.6815	TRUE	Klebsiella pneumoniae	strong	127	293257	506158	5364800	no	-	ST1877	0	0	0	0	-	0	-	0	-	0	-	0	-	0	-	wzi23	KL14	?-	Good	99.73%	KL14_20_manB	O3b	O3b	?-	Good	98.93%	O3b_02_manB	-	-	-	-	-	-
2018-01-1594	ERR5530390	ERP127844	ERX5310793	ERS6084746	Turkey	0.820166666666667	TRUE	Klebsiella pneumoniae	strong	41	481879	776090	5122317	no	-	ST292	0	0	0	0	-	0	-	0	-	0	-	0	-	0	-	wzi50	KL51	none	Very high	100.00%	NA	O3b	O3b	none	Very high	99.09%	NA	-	-	-	-	-	-
2018-01-3590	ERR5530389	ERP127844	ERX5310881	ERS6084869	Turkey	0.822	TRUE	Klebsiella pneumoniae	strong	86	392135	561007	5381926	no	-	ST3069	0	0	1	1	-	0	-	0	-	0	-	0	-	0	-	wzi209	KL47	?-	Good	97.41%	KL47_15_rmlB	OL101	OL101	?-	Good	91.92%	OL101_01_rfbB,OL101_09_glycosylhydrolase	-	-	-	-	-	-
2018-01-3115	ERR5530388	ERP127844	ERX5310859	ERS6084838	Broiler	0.629333333333333	TRUE	Klebsiella pneumoniae	strong	70	320423	1000945	5314612	no	-	ST4722	0	0	0	0	-	0	-	0	-	0	-	0	-	0	-	-	KL55	*	Very high	96.21%	NA	O3/O3a	O3/O3a	none	Very high	98.10%	NA	-	-	-	-	-	-
2018-01-2699	ERR5530387	ERP127844	ERX5310835	ERS6084804	Broiler	0.535	TRUE	Klebsiella pneumoniae	strong	69	427352	1034623	5229182	no	-	ST17	0	0	0	0	-	0	-	0	-	0	-	0	-	0	-	wzi82	KL23	none	Very high	99.93%	NA	O2v2	O2	none	Very high	98.45%	NA	-	-	-	-	-	-
2018-01-4458	ERR5530386	ERP127844	ERX5310922	ERS6084918	Turkey	0.6045	TRUE	Klebsiella pneumoniae	strong	90	425092	1255778	5351038	no	-	ST590	0	0	1	1	-	0	-	0	-	0	-	0	-	0	-	wzi34	KL57	none	Very high	98.78%	NA	O2v2	O2	none	Very high	98.50%	NA	-	-	fosA7*	-	-	-
2018-01-2723	ERR5530385	ERP127844	ERX5310837	ERS6084806	Turkey	0.776333333333333	TRUE	Klebsiella pneumoniae	strong	60	373482	618818	5234955	no	-	ST35	0	0	0	0	-	0	-	0	-	0	-	0	-	0	-	wzi37	KL22	none	Very high	99.49%	NA	O1v1	O1	none	Very high	98.11%	NA	-	-	-	-	-	-
2018-01-2372	ERR5530384	ERP127844	ERX5310824	ERS6084789	Broiler	0.765833333333333	TRUE	Klebsiella pneumoniae	strong	84	339894	494808	5219954	no	-	ST3020	0	0	0	0	-	0	-	0	-	0	-	0	-	0	-	wzi385	KL111	none	Very high	99.62%	NA	O3b	O3b	none	Very high	98.76%	NA	-	-	-	-	-	-
2018-01-3296	ERR5530383	ERP127844	ERX5310867	ERS6084848	Turkey	0.684666666666667	TRUE	Klebsiella pneumoniae	strong	139	350098	619074	5352741	no	-	ST35	0	0	0	0	-	0	-	0	-	0	-	0	-	0	-	wzi37	KL22	?	Good	99.49%	NA	O1v1	O1	none	Very high	98.11%	NA	-	-	-	-	-	-
2018-01-723	ERR5530382	ERP127844	ERX5310957	ERS6084953	Broiler	0.736833333333333	TRUE	Klebsiella pneumoniae	strong	47	428384	960872	5186255	no	-	ST37	0	0	0	0	-	0	-	0	-	0	-	0	-	0	-	wzi94	KL62	none	Very high	99.94%	NA	O2v1	O2	none	Very high	98.87%	NA	-	-	-	-	-	-
2018-01-3125	ERR5530381	ERP127844	ERX5310860	ERS6084839	Turkey	0.773333333333333	TRUE	Klebsiella pneumoniae	strong	79	348793	704789	5375886	no	-	ST1198	0	0	0	0	-	0	-	0	-	0	-	0	-	0	-	wzi101	KL24	-	High	99.01%	KL24_13_wcuG	O2v1	O2	none	Very high	98.76%	NA	-	-	-	-	-	-
2018-01-4019	ERR5530380	ERP127844	ERX5310907	ERS6084903	Turkey	0.399166666666667	TRUE	Klebsiella pneumoniae	strong	51	393378	817217	5404710	no	-	ST151	0	0	0	0	-	0	-	0	-	0	-	0	-	0	-	wzi2	KL30	?-	Good	99.14%	KL30_10_wzy	O1v2	O1	none	Very high	99.19%	NA	-	-	-	-	-	-
2018-01-1256	ERR5530379	ERP127844	ERX5310780	ERS6084729	Turkey	0.570666666666667	TRUE	Klebsiella pneumoniae	strong	52	265646	1276841	5289540	no	-	ST151	0	0	0	0	-	0	-	0	-	0	-	0	-	0	-	wzi2	KL30	none	Very high	99.15%	NA	O1v2	O1	none	Very high	99.19%	NA	-	-	-	-	-	-
2018-01-1022	ERR5530378	ERP127844	ERX5310769	ERS6084717	Turkey	0.934666666666667	TRUE	Klebsiella pneumoniae	strong	65	373508	618818	5305723	no	-	ST35	0	0	1	1	-	0	-	0	-	0	-	0	-	0	-	wzi37	KL22	none	Very high	99.49%	NA	O1v1	O1	none	Very high	98.11%	NA	-	-	-	-	-	-
2018-01-3029	ERR5530377	ERP127844	ERX5310852	ERS6084828	Broiler	0.559	TRUE	Klebsiella pneumoniae	strong	112	362577	1520708	5222282	no	-	ST290	1	0	0	0	ybt 14; ICEKp5	145-2LV	-	0	-	0	-	0	-	0	-	wzi21	KL21	*	Very high	98.57%	NA	O1v1	O1	none	Very high	98.11%	NA	-	-	-	-	-	-
2018-01-873	ERR5530376	ERP127844	ERX5310963	ERS6084959	Turkey	0.5745	TRUE	Klebsiella pneumoniae	strong	85	374331	1332984	5447885	no	-	ST1265	0	0	0	0	-	0	-	0	-	0	-	0	-	0	-	-	unknown (best match = KL33)	?-+*	None	80.08%	KL33_07_wzb,KL33_08_wzc,KL33_09_wckM,KL33_10_wckL,KL33_11_wcuQ,KL33_12_wzx,KL33_14_manC,KL33_15_manB,KL33_16_wbaZ,KL33_17_wcaJ,KL33_18_wzy,KL33_19_wckJ	O3b	O3b	none	Very high	99.00%	NA	-	-	-	-	-	-
2018-01-583	ERR5530375	ERP127844	ERX5310945	ERS6084941	Broiler	0.739833333333333	TRUE	Klebsiella pneumoniae	strong	90	276220	784725	5384919	no	-	ST4718	0	0	0	0	-	0	-	0	-	0	-	0	-	0	-	wzi14	KL14	?-	Good	99.93%	KL14_19_manC	O3b	O3b	?-	Good	99.29%	O3b_01_manC	-	-	-	-	-	-
2018-01-1769	ERR5530374	ERP127844	ERX5310799	ERS6084752	Broiler	0.565833333333333	TRUE	Klebsiella pneumoniae	strong	79	297574	780185	5393594	no	-	ST4722	0	0	0	0	-	0	-	0	-	0	-	0	-	0	-	-	KL55	*	Very high	96.21%	NA	O3/O3a	O3/O3a	none	Very high	98.10%	NA	-	-	-	-	-	-
2018-01-1417	ERR5530373	ERP127844	ERX5310783	ERS6084736	Turkey	0.707333333333333	TRUE	Klebsiella pneumoniae	strong	75	285199	618871	5367216	no	-	ST35	0	0	0	0	-	0	-	0	-	0	-	0	-	0	-	wzi37	KL22	none	Very high	99.49%	NA	O1v1	O1	none	Very high	98.11%	NA	-	-	-	-	-	-
2018-01-215	ERR5530372	ERP127844	ERX5310814	ERS6084773	Broiler	0.722333333333333	TRUE	Klebsiella pneumoniae	strong	52	380351	654058	5280122	no	-	ST35	1	0	0	0	ybt 8; ICEKp3	196-1LV	-	0	-	0	-	0	-	0	-	wzi37	KL22	?-	Good	99.50%	KL22_15_wcaJ	O1v1	O1	none	Very high	98.10%	NA	-	-	-	-	-	-
2018-01-4736	ERR5530371	ERP127844	ERX5310933	ERS6084929	Turkey	0.7505	TRUE	Klebsiella pneumoniae	strong	61	340850	746886	5302550	no	-	ST13	0	0	0	0	-	0	-	0	-	0	-	0	-	0	-	wzi274	KL30	?-+	Good	99.13%	KL30_14,KL30_15_wcuG	O1v1	O1	none	Very high	99.89%	NA	-	-	-	-	-	-
2018-01-1418	ERR5530370	ERP127844	ERX5310784	ERS6084737	Broiler	0.693	TRUE	Klebsiella pneumoniae	strong	49	450610	1250625	5274090	no	-	ST4723	0	0	0	0	-	0	-	0	-	0	-	0	-	0	-	wzi115	KL54	none	Very high	99.96%	NA	O1v2	O1	none	Very high	99.17%	NA	-	-	-	-	-	-
2018-01-4739	ERR5530369	ERP127844	ERX5310934	ERS6084930	Broiler	0.740833333333333	TRUE	Klebsiella pneumoniae	strong	96	294613	812630	5417115	no	-	ST2441	0	0	0	0	-	0	-	0	-	0	-	0	-	0	-	wzi14	KL14	none	Very high	99.87%	NA	O3b	O3b	none	Very high	99.73%	NA	-	-	-	-	-	-
2018-01-3042	ERR5530368	ERP127844	ERX5310854	ERS6084831	Broiler	0.013	FALSE	Klebsiella pneumoniae	strong	81	370319	812629	5367553	no	-	ST2441	0	0	0	0	-	0	-	0	-	0	-	0	-	0	-	wzi14	KL14	none	Very high	99.89%	NA	O3b	O3b	none	Very high	99.72%	NA	-	-	-	-	-	-
2018-01-1475	ERR5530367	ERP127844	ERX5310789	ERS6084742	Broiler	0.480666666666667	TRUE	Klebsiella pneumoniae	strong	152	214756	689471	5475836	no	-	ST2467	0	0	0	0	-	0	-	0	-	0	-	0	-	0	-	wzi510	KL111	none	Very high	99.74%	NA	O3b	O3b	none	Very high	98.87%	NA	-	-	-	-	-	-
2018-01-3096	ERR5530366	ERP127844	ERX5310858	ERS6084837	Turkey	0.651666666666667	TRUE	Klebsiella pneumoniae	strong	70	384415	799888	5295827	no	-	ST37	1	0	0	0	ybt 15; ICEKp11	230-1LV	-	0	-	0	-	0	-	0	-	wzi96	KL38	none	Very high	99.68%	NA	O3b	O3b	none	Very high	99.30%	NA	-	-	-	-	-	-
2018-01-1024	ERR5530365	ERP127844	ERX5310770	ERS6084719	Turkey	0.617	TRUE	Klebsiella pneumoniae	strong	79	456386	1255920	5289509	no	-	ST590	0	0	1	1	-	0	-	0	-	0	-	0	-	0	-	wzi34	KL57	none	Very high	98.78%	NA	O2v2	O2	none	Very high	98.50%	NA	-	-	fosA7*	-	-	-
2018-01-1933	ERR5530364	ERP127844	ERX5310804	ERS6084761	Turkey	0.7715	TRUE	Klebsiella pneumoniae	strong	66	373482	619072	5230734	no	-	ST35	0	0	0	0	-	0	-	0	-	0	-	0	-	0	-	wzi37	unknown (best match = KL22)	?-+	None	99.32%	KL22_12_rutE,KL22_13,KL22_14,KL22_15_wcaJ,KL22_16_gnd,KL22_17	O1v1	O1	none	Very high	98.11%	NA	-	-	-	-	-	-
2018-01-2639	ERR5530363	ERP127844	ERX5310832	ERS6084801	Turkey	0.494333333333333	TRUE	Klebsiella pneumoniae	strong	61	437335	1446105	5340547	no	-	ST279	0	0	0	0	-	0	-	0	-	0	-	0	-	0	-	wzi417	KL151	none	Very high	99.99%	NA	O5	O5	*	High	94.30%	NA	-	-	-	-	-	-
2018-01-3254	ERR5530362	ERP127844	ERX5310864	ERS6084845	Turkey	0.762166666666667	TRUE	Klebsiella pneumoniae	strong	66	414239	718152	5169760	no	-	ST776	0	0	0	0	-	0	-	0	-	0	-	0	-	0	-	wzi87	KL21	none	Very high	99.48%	NA	O3b	O3b	none	Very high	99.40%	NA	-	-	-	-	-	-
2018-01-3030	ERR5530361	ERP127844	ERX5310853	ERS6084830	Turkey	0.78	TRUE	Klebsiella pneumoniae	strong	84	350098	545674	5423876	no	-	ST35	0	0	2	2	-	0	-	0	-	0	-	0	-	0	-	wzi37	unknown (best match = KL22)	?-	None	99.31%	KL22_06_wzc,KL22_07_wzy,KL22_08,KL22_09,KL22_10_wfeD,KL22_11_wzx,KL22_12_rutE	O1v1	O1	none	Very high	98.11%	NA	-	-	-	-	-	-
2018-01-3928	ERR5530360	ERP127844	ERX5310902	ERS6084896	Broiler	0.568833333333333	TRUE	Klebsiella pneumoniae	strong	83	435932	1419052	5163556	no	-	ST200	0	0	0	0	-	0	-	0	-	0	-	0	-	0	-	-	KL39	none	Very high	99.20%	NA	O3b	O3b	none	Very high	99.11%	NA	-	-	-	-	-	-
2018-01-3892	ERR5530359	ERP127844	ERX5310897	ERS6084890	Broiler	0.645666666666667	TRUE	Klebsiella pneumoniae	strong	64	377240	697088	5310815	no	-	ST1241	0	0	0	0	-	0	-	0	-	0	-	0	-	0	-	wzi419	KL7	none	Very high	98.44%	NA	O2v2	O2	none	Very high	98.35%	NA	-	-	-	-	-	-
2018-01-2486	ERR5530358	ERP127844	ERX5310827	ERS6084793	Turkey	0.797333333333333	TRUE	Klebsiella pneumoniae	strong	82	378880	890200	5523182	no	-	ST1229	1	0	0	0	ybt 14; ICEKp5	132-4LV	-	0	-	0	-	0	-	0	-	wzi191	KL125	*	High	90.26%	NA	O5	O5	*	High	94.32%	NA	-	-	-	-	-	-
2018-01-3305	ERR5530357	ERP127844	ERX5310869	ERS6084850	Turkey	0.599666666666667	TRUE	Klebsiella pneumoniae	strong	59	348799	744180	5188407	no	-	ST13	0	0	0	0	-	0	-	0	-	0	-	0	-	0	-	wzi274	KL30	-+	Good	99.13%	KL30_15_wcuG	O1v1	O1	none	Very high	99.90%	NA	-	-	-	-	-	-
2018-01-778	ERR5530356	ERP127844	ERX5310958	ERS6084954	Turkey	0.6625	TRUE	Klebsiella pneumoniae	strong	50	323862	1525191	5322156	no	-	ST17	1	0	0	0	ybt 10; ICEKp4	97-3LV	-	0	-	0	-	0	-	0	-	wzi82	KL23	none	Very high	99.94%	NA	O2v2	O2	none	Very high	98.44%	NA	-	-	-	-	-	-
2018-01-3596	ERR5530355	ERP127844	ERX5310882	ERS6084870	Broiler	0.623	TRUE	Klebsiella pneumoniae	strong	85	456386	1255922	5290622	no	-	ST590	0	0	1	1	-	0	-	0	-	0	-	0	-	0	-	wzi34	KL57	none	Very high	98.78%	NA	O2v2	O2	none	Very high	98.50%	NA	-	-	fosA7*	-	-	-
2018-01-1445	ERR5530354	ERP127844	ERX5310787	ERS6084740	Broiler	0.702666666666667	TRUE	Klebsiella pneumoniae	strong	88	314903	1294182	5813582	no	-	ST463	0	0	1	1	-	0	-	0	-	0	-	0	-	0	-	wzi356	KL117	none	Very high	100.00%	NA	O2v2	O2	none	Very high	98.52%	NA	-	-	-	-	-	-
2018-01-1117	ERR5530353	ERP127844	ERX5310774	ERS6084723	Broiler	0.700333333333333	TRUE	Klebsiella pneumoniae	strong	83	317389	812630	5220464	no	-	ST2441	0	0	0	0	-	0	-	0	-	0	-	0	-	0	-	wzi14	KL14	none	Very high	99.87%	NA	O3b	O3b	none	Very high	99.73%	NA	-	-	-	-	-	-
2018-01-3780	ERR5530352	ERP127844	ERX5310891	ERS6084883	Broiler	0.593333333333333	TRUE	Klebsiella pneumoniae	strong	123	297459	541684	5443428	no	-	ST4719	0	0	1	1	-	0	-	0	-	0	-	0	-	0	-	wzi64	KL64	none	Very high	99.91%	NA	O2v1	O2	none	Very high	98.66%	NA	-	-	fosA7*	-	-	-
2018-01-715	ERR5530351	ERP127844	ERX5310956	ERS6084952	Broiler	0.537833333333333	TRUE	Klebsiella pneumoniae	strong	98	273086	715982	5343478	no	-	ST2458	0	0	5	5	-	0	-	0	-	0	-	0	-	0	-	wzi10	KL10	*	Very high	96.69%	NA	O5	O5	*	High	94.29%	NA	-	-	-	qnrS1	-	-
2018-01-2837	ERR5530350	ERP127844	ERX5310844	ERS6084817	Broiler	0.676166666666667	TRUE	Klebsiella pneumoniae	strong	70	339520	814601	5301736	no	-	ST4711	0	0	0	0	-	0	-	0	-	0	-	0	-	0	-	wzi14	KL14	?-+	Good	99.87%	KL14_19_manC,KL14_20_manB	O3b	O3b	?-	Good	99.15%	O3b_01_manC,O3b_02_manB	-	-	-	-	-	-
2018-01-3975	ERR5530349	ERP127844	ERX5310906	ERS6084902	Turkey	0.8615	TRUE	Klebsiella pneumoniae	strong	91	248084	544368	5437183	no	-	ST1779	0	0	2	2	-	0	-	0	-	0	-	0	-	0	-	wzi96	unknown (best match = KL38)	?-	Low	99.68%	KL38_08_wzy,KL38_09_wctM	O3b	O3b	none	Very high	99.30%	NA	-	-	-	-	-	-
2018-01-2051	ERR5530348	ERP127844	ERX5310808	ERS6084765	Turkey	0.760166666666667	TRUE	Klebsiella pneumoniae	strong	71	374985	618817	5243569	no	-	ST35	0	0	0	0	-	0	-	0	-	0	-	0	-	0	-	wzi37	KL22	-+	Good	99.49%	KL22_17	O1v1	O1	none	Very high	98.11%	NA	-	-	-	-	-	-
2018-01-609	ERR5530347	ERP127844	ERX5310947	ERS6084943	Turkey	0.7415	TRUE	Klebsiella pneumoniae	strong	73	317325	618873	5367136	no	-	ST35	0	0	0	0	-	0	-	0	-	0	-	0	-	0	-	wzi37	KL22	?	Good	99.48%	NA	O1v1	O1	none	Very high	98.11%	NA	-	-	-	-	-	-
2018-01-2503	ERR5530346	ERP127844	ERX5310828	ERS6084795	Turkey	0.757	TRUE	Klebsiella pneumoniae	strong	59	358862	746888	5326203	no	-	ST13	0	0	0	0	-	0	-	0	-	0	-	0	-	0	-	wzi274	KL30	-+	Good	99.13%	KL30_15_wcuG	O1v1	O1	none	Very high	99.90%	NA	-	-	-	-	-	-
2018-01-2085	ERR5530345	ERP127844	ERX5310810	ERS6084767	Turkey	0.6065	TRUE	Klebsiella pneumoniae	strong	72	337764	645073	5372878	no	-	ST35	0	0	0	0	-	0	-	0	-	0	-	0	-	0	-	wzi37	KL22	?-	Good	99.49%	KL22_11_wzx	O1v1	O1	none	Very high	98.11%	NA	-	-	-	-	-	-
2018-01-2359	ERR5530318	ERP127844	ERX5310822	ERS6084787	Turkey	0.711666666666667	TRUE	Klebsiella pneumoniae	strong	75	337764	645073	5303729	no	-	ST35	0	0	0	0	-	0	-	0	-	0	-	0	-	0	-	wzi37	KL22	none	Very high	99.49%	NA	O1v1	O1	none	Very high	98.11%	NA	-	-	-	-	-	-
2018-01-4197	ERR5530319	ERP127844	ERX5310914	ERS6084910	Turkey	0.8225	TRUE	Klebsiella pneumoniae	strong	54	393377	815297	5477258	no	-	ST151	0	0	0	0	-	0	-	0	-	0	-	0	-	0	-	wzi2	unknown (best match = KL30)	?-+	None	98.99%	KL30_07_wcuL,KL30_08_wzx,KL30_09_wcuD,KL30_10_wzy,KL30_11_wckP	O1v2	O1	none	Very high	99.19%	NA	-	-	-	-	-	-
2018-01-1802	ERR5530320	ERP127844	ERX5310802	ERS6084759	Broiler	0.496166666666667	TRUE	Klebsiella pneumoniae	strong	49	385863	991464	5098421	no	-	ST3049	0	0	0	0	-	0	-	0	-	0	-	0	-	0	-	wzi56	KL55	*	Very high	96.25%	NA	O3/O3a	O3/O3a	none	Very high	98.52%	NA	-	-	-	-	-	-
2018-01-2939	ERR5530321	ERP127844	ERX5310849	ERS6084823	Turkey	0.796333333333333	TRUE	Klebsiella pneumoniae	strong	88	465078	688987	5382161	no	-	ST3069	0	0	1	1	-	0	-	0	-	0	-	0	-	0	-	wzi209	KL47	?-	Good	97.41%	KL47_15_rmlB	OL101	OL101	?-	Good	91.92%	OL101_01_rfbB,OL101_09_glycosylhydrolase	-	-	-	-	-	-
2018-01-4766	ERR5530322	ERP127844	ERX5310938	ERS6084934	Turkey	0.652166666666667	TRUE	Klebsiella pneumoniae	strong	117	247841	479588	5474820	no	-	ST4710	4	0	0	0	ybt 16; ICEKp12	277-3LV	-	0	iuc 5	60-1LV	iro 5	35-1LV	-	0	-	wzi21	KL21	*	Very high	98.57%	NA	O1v1	O1	none	Very high	98.11%	NA	-	-	-	-	-	-
2018-01-1178	ERR5530323	ERP127844	ERX5310777	ERS6084726	Turkey	0.582666666666667	TRUE	Klebsiella pneumoniae	strong	87	316804	1294582	5585869	no	-	ST1823	0	0	1	1	-	0	-	0	-	0	-	0	-	0	-	wzi351	KL113	*	Very high	96.69%	NA	O1v2	O1	none	Very high	99.18%	NA	-	-	-	-	-	-
2018-01-3269	ERR5530324	ERP127844	ERX5310865	ERS6084846	Broiler	0.669333333333333	TRUE	Klebsiella pneumoniae	strong	44	452553	980659	5112683	no	-	ST4716	0	0	0	0	-	0	-	0	-	0	-	0	-	0	-	wzi218	KL116	*	Very high	98.55%	NA	O2v1	O2	none	Very high	98.81%	NA	-	-	-	-	-	-
2018-01-3864	ERR5530325	ERP127844	ERX5310895	ERS6084887	Turkey	0.828666666666667	TRUE	Klebsiella pneumoniae	strong	86	368428	704789	5510105	no	-	ST1198	0	0	0	0	-	0	-	0	-	0	-	0	-	0	-	wzi101	KL24	-	High	99.01%	KL24_13_wcuG	O2v1	O2	none	Very high	98.76%	NA	-	-	-	-	-	-
2018-01-1685	ERR5530326	ERP127844	ERX5310797	ERS6084750	Turkey	0.764166666666667	TRUE	Klebsiella pneumoniae	strong	90	376084	688986	5382057	no	-	ST3069	0	0	1	1	-	0	-	0	-	0	-	0	-	0	-	wzi209	KL47	?-	Good	97.42%	KL47_15_rmlB	OL101	OL101	?-	Good	91.91%	OL101_01_rfbB,OL101_09_glycosylhydrolase	-	-	-	-	-	-
2018-01-3012	ERR5530327	ERP127844	ERX5310851	ERS6084827	Broiler	0.428666666666667	TRUE	Klebsiella pneumoniae	strong	87	345128	925438	5317520	no	-	ST732	0	0	0	0	-	0	-	0	-	0	-	0	-	0	-	wzi173	KL149	none	Very high	99.97%	NA	O4	O4	none	Very high	99.73%	NA	-	-	-	-	-	-
2018-01-2926	ERR5530328	ERP127844	ERX5310848	ERS6084822	Turkey	0.718666666666667	TRUE	Klebsiella pneumoniae	strong	55	371538	746887	5326334	no	-	ST13	0	0	0	0	-	0	-	0	-	0	-	0	-	0	-	wzi274	unknown (best match = KL30)	-+	Low	99.13%	KL30_11_wckP,KL30_15_wcuG	O1v1	O1	none	Very high	99.90%	NA	-	-	-	-	-	-
2018-01-3163	ERR5530329	ERP127844	ERX5310861	ERS6084840	Turkey	0.718333333333333	TRUE	Klebsiella pneumoniae	strong	76	477621	1164426	5383365	no	-	ST3069	0	0	1	1	-	0	-	0	-	0	-	0	-	0	-	wzi209	KL47	?-	Good	97.41%	KL47_15_rmlB	OL101	OL101	?-	Good	91.92%	OL101_01_rfbB,OL101_09_glycosylhydrolase	-	-	-	-	-	-
2018-01-707	ERR5530330	ERP127844	ERX5310951	ERS6084947	Turkey	0.827833333333333	TRUE	Klebsiella pneumoniae	strong	99	261287	479588	5484416	no	-	ST4710	4	0	0	0	ybt 16; ICEKp12	277-3LV	-	0	iuc 5	60-1LV	iro 5	35-1LV	-	0	-	wzi21	KL21	*	Very high	98.57%	NA	O1v1	O1	none	Very high	98.11%	NA	-	-	-	-	-	-
2018-01-1148	ERR5530331	ERP127844	ERX5310775	ERS6084724	Broiler	0.708666666666667	TRUE	Klebsiella pneumoniae	strong	68	328604	800295	5238566	no	-	ST290	1	0	0	0	ybt 14; ICEKp5	145-2LV	-	0	-	0	-	0	-	0	-	wzi21	KL21	*	Very high	98.57%	NA	O1v1	O1	none	Very high	98.11%	NA	-	-	-	-	-	-
2018-01-531	ERR5530332	ERP127844	ERX5310942	ERS6084938	Turkey	0.717166666666667	TRUE	Klebsiella pneumoniae	strong	74	317331	618871	5367069	no	-	ST35	0	0	0	0	-	0	-	0	-	0	-	0	-	0	-	wzi37	KL22	?-	Good	99.48%	KL22_15_wcaJ	O1v1	O1	none	Very high	98.11%	NA	-	-	-	-	-	-
2018-01-3935	ERR5530333	ERP127844	ERX5310905	ERS6084901	Turkey	0.612166666666667	TRUE	Klebsiella pneumoniae	strong	128	293257	506158	5272248	no	-	ST1877	0	0	0	0	-	0	-	0	-	0	-	0	-	0	-	wzi23	unknown (best match = KL107)	?-+*	None	88.71%	KL107_05_wzb,KL107_06_wzc,KL107_07_wbaP,KL107_08,KL107_09,KL107_10,KL107_11_gnd	O3b	O3b	?-	Good	98.97%	O3b_02_manB	-	-	-	-	-	-
2018-01-877	ERR5530334	ERP127844	ERX5310965	ERS6084961	Turkey	0.7915	TRUE	Klebsiella pneumoniae	strong	99	214392	523351	5669167	no	-	ST1229	1	0	0	0	ybt 14; ICEKp5	132-4LV	-	0	-	0	-	0	-	0	-	wzi191	unknown (best match = KL125)	?-*	None	90.72%	KL125_12_wcaG,KL125_13_wcuH,KL125_14_wzx,KL125_15,KL125_16	O5	O5	*	High	94.32%	NA	-	-	-	-	-	-
2018-01-3094	ERR5530335	ERP127844	ERX5310856	ERS6084833	Turkey	0.735333333333333	TRUE	Klebsiella pneumoniae	strong	66	229089	770074	5300062	no	-	ST4712	0	0	0	0	-	0	-	0	-	0	-	0	-	0	-	wzi40	KL3	none	Very high	99.97%	NA	O2v2	O2	none	Very high	98.73%	NA	-	-	-	-	-	-
2018-01-878	ERR5530336	ERP127844	ERX5310966	ERS6084962	Turkey	0.81	TRUE	Klebsiella pneumoniae	strong	71	369162	718152	5300651	no	-	ST776	0	0	0	0	-	0	-	0	-	0	-	0	-	0	-	wzi87	KL21	none	Very high	99.49%	NA	O3b	O3b	none	Very high	99.44%	NA	-	-	-	-	-	-
2018-01-4734	ERR5530337	ERP127844	ERX5310931	ERS6084927	Turkey	0.701166666666667	TRUE	Klebsiella pneumoniae	strong	75	301373	612051	5264529	no	-	ST37	1	0	0	0	ybt 15; ICEKp11	230-1LV	-	0	-	0	-	0	-	0	-	wzi96	KL38	none	Very high	99.68%	NA	O3b	O3b	none	Very high	99.30%	NA	-	-	-	-	-	-
2018-01-4487	ERR5530338	ERP127844	ERX5310925	ERS6084921	Turkey	0.629833333333333	TRUE	Klebsiella pneumoniae	strong	112	247841	479588	5445104	no	-	ST4710	4	0	0	0	ybt 16; ICEKp12	277-3LV	-	0	iuc 5	60-1LV	iro 5	35-1LV	-	0	-	wzi21	KL21	*	Very high	98.57%	NA	O1v1	O1	none	Very high	98.11%	NA	-	-	-	-	-	-
2018-01-3925	ERR5530339	ERP127844	ERX5310900	ERS6084894	Broiler	0.019	FALSE	Klebsiella pneumoniae	strong	71	362578	800280	5269598	no	-	ST290	1	0	0	0	ybt 14; ICEKp5	145-2LV	-	0	-	0	-	0	-	0	-	wzi21	KL21	*	Very high	98.57%	NA	O1v1	O1	none	Very high	98.11%	NA	-	-	-	-	-	-
2018-01-3776	ERR5530340	ERP127844	ERX5310888	ERS6084880	Broiler	0.495666666666667	TRUE	Klebsiella pneumoniae	strong	96	374318	747333	5444978	no	-	ST1265	0	0	0	0	-	0	-	0	-	0	-	0	-	0	-	-	unknown (best match = KL33)	?-+*	None	80.08%	KL33_07_wzb,KL33_08_wzc,KL33_09_wckM,KL33_10_wckL,KL33_11_wcuQ,KL33_12_wzx,KL33_14_manC,KL33_15_manB,KL33_16_wbaZ,KL33_17_wcaJ,KL33_18_wzy,KL33_19_wckJ	O3b	O3b	none	Very high	98.98%	NA	-	-	-	-	-	-
2018-01-598	ERR5530341	ERP127844	ERX5310946	ERS6084942	Turkey	0.602833333333333	TRUE	Klebsiella pneumoniae	strong	83	310511	450559	5404994	no	-	ST113	0	0	0	0	-	0	-	0	-	0	-	0	-	0	-	wzi355	KL114	?-	Good	99.23%	KL114_17_manC	O3/O3a	O3/O3a	?-	Good	97.86%	O3/O3a_01_manC	-	-	-	-	-	-
2018-01-3463	ERR5530342	ERP127844	ERX5310874	ERS6084856	Broiler	0.543666666666667	TRUE	Klebsiella pneumoniae	strong	44	968443	1934939	5269299	no	-	ST4729	0	0	0	0	-	0	-	0	-	0	-	0	-	0	-	wzi262	KL21	none	Very high	99.83%	NA	O3/O3a	O3/O3a	none	Very high	97.92%	NA	-	-	-	-	-	-
2018-01-3779	ERR5530343	ERP127844	ERX5310890	ERS6084882	Broiler	0.671666666666667	TRUE	Klebsiella pneumoniae	strong	88	361386	519103	5358785	no	-	ST290	1	0	0	0	ybt 14; ICEKp5	145-2LV	-	0	-	0	-	0	-	0	-	wzi21	KL21	*	Very high	98.57%	NA	O1v1	O1	none	Very high	98.11%	NA	-	-	-	-	-	-
[truncated: 65 more columns]
